# Supplementary material for: Determination of Carbonyl Compounds in Different Work Environments: Comparison between LC-UV/DAD and LC–MS/MS Detection Methods
Source: Int J Environ Res Public Health. 2022 Sep 23;19(19):12052. doi: 10.3390/ijerph191912052 (PMC9565147; doi:10.3390/ijerph191912052)
Supplement: Supplementary file 1 [file ijerph-19-12052-s001.zip]

Archive with 1 entries (1 files):
- ijerph-1882102-supplementary.pdf
